# Supplementary material for: The Association between Stressful Life Events and Emotional and Behavioral Problems in Children 0–7 Years Old: The CIKEO Study
Source: Int J Environ Res Public Health. 2022 Jan 31;19(3):1650. doi: 10.3390/ijerph19031650 (PMC8835208; doi:10.3390/ijerph19031650)
Supplement: Supplementary file 1 [file ijerph-19-01650-s001.zip]

Archive with 1 entries (1 files):
- ijerph-1536905-supplementary.pdf
